# Supplementary material for: Simultaneous Correction of Juvenile Hallux Valgus and Flexible Flatfoot in Children: Outcomes of Combined First Metatarsal Hemiepiphysiodesis and Calcaneal-Stop Procedure
Source: J Clin Med. 2025 Oct 17;14(20):7330. doi: 10.3390/jcm14207330 (PMC12565386; doi:10.3390/jcm14207330)
Supplement: Supplementary file 1 [file jcm-14-07330-s001.zip]

Archive with 1 entries (1 files):
- jcm-3832603-supplementary.pdf
